# Supplementary material for: A quantitative approach to determine the taxonomic identity and ontogeny of the pycnodontiform fish Pycnodus (Neopterygii, Actinopterygii) from the Eocene of Bolca Lagerstätte, Italy
Source: PeerJ. 2018 May 18;6:e4809. doi: 10.7717/peerj.4809 (PMC5961631; doi:10.7717/peerj.4809)
Supplement: Supplemental Information 1 — 32 total landmarks consisting of 18 landmarks and 14 semi landmarks. [file peerj-06-4809-s001.tps]

LM=32
864.00000 1187.00000
1333.00000 1614.00000
1515.00000 1689.00000
1264.00000 1787.00000
1424.00000 1842.00000
2091.00000 2066.00000
2946.00000 1397.00000
3748.00000 1547.00000
3590.00000 1103.00000
3606.00000 651.00000
2921.00000 1020.00000
2320.00000 722.00000
2179.00000 700.00000
2105.00000 707.00000
1201.00000 1180.00000
1663.00000 1114.00000
1681.00000 1276.00000
1708.00000 1576.00000
1619.00000 2079.00000
1931.00000 2122.00000
2227.00000 1991.00000
2482.00000 1790.00000
2722.00000 1573.00000
2966.00000 1359.00000
3260.00000 1225.00000
3188.00000 1070.00000
2872.00000 1007.00000
2588.00000 854.00000
2302.00000 707.00000
1980.00000 715.00000
1661.00000 766.00000
1375.00000 914.00000
IMAGE=apodus_10.5.jpg
ID=0 
SCALE=0.003628
LM=32
447.00000 1238.00000
1038.00000 2036.00000
1254.00000 2073.00000
943.00000 2186.00000
1157.00000 2261.00000
2112.00000 2688.00000
3714.00000 1794.00000
4718.00000 2494.00000
4599.00000 1721.00000
4768.00000 1001.00000
3791.00000 1548.00000
2708.00000 822.00000
2343.00000 770.00000
2216.00000 762.00000
969.00000 1291.00000
1427.00000 1205.00000
1468.00000 1381.00000
1505.00000 1984.00000
1361.00000 2555.00000
1814.00000 2702.00000
2282.00000 2617.00000
2705.00000 2399.00000
3120.00000 2166.00000
3525.00000 1915.00000
3968.00000 1742.00000
3974.00000 1590.00000
3526.00000 1327.00000
3123.00000 1001.00000
2638.00000 815.00000
2124.00000 745.00000
1604.00000 762.00000
1106.00000 908.00000
IMAGE=apodus_24.89.JPG
ID=1 
SCALE=0.005675
LM=32
144.00000 596.00000
476.00000 1195.00000
673.00000 1296.00000
404.00000 1379.00000
604.00000 1462.00000
1210.00000 1766.00000
2307.00000 1254.00000
2964.00000 1751.00000
2939.00000 1243.00000
3109.00000 831.00000
2262.00000 1012.00000
1709.00000 556.00000
1547.00000 508.00000
1449.00000 479.00000
339.00000 683.00000
896.00000 706.00000
874.00000 962.00000
837.00000 1255.00000
791.00000 1678.00000
1085.00000 1765.00000
1388.00000 1715.00000
1674.00000 1593.00000
1947.00000 1443.00000
2223.00000 1299.00000
2524.00000 1256.00000
2500.00000 1158.00000
2220.00000 973.00000
1968.00000 733.00000
1669.00000 557.00000
1342.00000 440.00000
995.00000 414.00000
662.00000 476.00000
IMAGE=gibbus_10.63.JPG
ID=2 
SCALE=0.003641
LM=32
131.00000 993.00000
631.00000 1440.00000
820.00000 1477.00000
561.00000 1622.00000
759.00000 1671.00000
1478.00000 1901.00000
2363.00000 1046.00000
2988.00000 1363.00000
2922.00000 900.00000
2925.00000 452.00000
2330.00000 867.00000
1591.00000 454.00000
1434.00000 424.00000
1341.00000 428.00000
414.00000 961.00000
850.00000 878.00000
858.00000 1072.00000
1009.00000 1355.00000
942.00000 1914.00000
1263.00000 1957.00000
1567.00000 1845.00000
1807.00000 1627.00000
2037.00000 1398.00000
2261.00000 1164.00000
2522.00000 985.00000
2512.00000 893.00000
2197.00000 768.00000
1896.00000 582.00000
1584.00000 420.00000
1236.00000 433.00000
889.00000 500.00000
592.00000 668.00000
IMAGE=gibbus_13.25.JPG
ID=3 
SCALE=0.004381
LM=32
331.00000 893.00000
660.00000 1352.00000
841.00000 1460.00000
531.00000 1477.00000
707.00000 1641.00000
1391.00000 2000.00000
2262.00000 1407.00000
2907.00000 1968.00000
2929.00000 1425.00000
3098.00000 893.00000
2272.00000 1181.00000
1804.00000 722.00000
1647.00000 611.00000
1592.00000 587.00000
639.00000 899.00000
1066.00000 874.00000
1043.00000 1069.00000
1131.00000 1426.00000
1081.00000 1996.00000
1361.00000 2008.00000
1617.00000 1894.00000
1837.00000 1715.00000
2064.00000 1547.00000
2285.00000 1370.00000
2552.00000 1430.00000
2542.00000 1275.00000
2252.00000 1171.00000
2022.00000 937.00000
1805.00000 691.00000
1515.00000 561.00000
1194.00000 503.00000
879.00000 563.00000
IMAGE=gibbus_5.92.JPG
ID=4 
SCALE=0.002234
LM=32
253.00000 848.00000
716.00000 1342.00000
918.00000 1435.00000
618.00000 1522.00000
810.00000 1601.00000
1450.00000 1915.00000
2398.00000 1238.00000
3019.00000 1647.00000
3035.00000 1150.00000
3080.00000 673.00000
2333.00000 927.00000
1822.00000 516.00000
1692.00000 486.00000
1587.00000 419.00000
523.00000 809.00000
1014.00000 772.00000
1002.00000 983.00000
1098.00000 1386.00000
960.00000 1918.00000
1270.00000 1981.00000
1563.00000 1862.00000
1825.00000 1684.00000
2079.00000 1494.00000
2325.00000 1296.00000
2623.00000 1189.00000
2651.00000 1070.00000
2332.00000 919.00000
2061.00000 692.00000
1803.00000 455.00000
1452.00000 416.00000
1099.00000 402.00000
763.00000 513.00000
IMAGE=gibbus_7.68.JPG
ID=5 
SCALE=0.002774
LM=32
352.00000 835.00000
694.00000 1249.00000
885.00000 1310.00000
630.00000 1383.00000
811.00000 1474.00000
1383.00000 1731.00000
2306.00000 1108.00000
2900.00000 1484.00000
2849.00000 1079.00000
2910.00000 724.00000
2305.00000 950.00000
1690.00000 543.00000
1540.00000 536.00000
1455.00000 510.00000
611.00000 836.00000
980.00000 804.00000
996.00000 917.00000
1063.00000 1271.00000
931.00000 1710.00000
1216.00000 1741.00000
1486.00000 1693.00000
1729.00000 1540.00000
1960.00000 1372.00000
2190.00000 1201.00000
2452.00000 1085.00000
2448.00000 1002.00000
2194.00000 852.00000
1949.00000 675.00000
1680.00000 536.00000
1385.00000 475.00000
1083.00000 463.00000
798.00000 558.00000
IMAGE=gibbus_9.78.JPG
ID=6 
SCALE=0.003999
LM=32
230.00000 936.00000
653.00000 1365.00000
854.00000 1426.00000
568.00000 1545.00000
755.00000 1611.00000
1380.00000 1882.00000
2383.00000 1160.00000
3054.00000 1551.00000
2991.00000 1101.00000
3048.00000 718.00000
2395.00000 995.00000
1653.00000 555.00000
1520.00000 525.00000
1399.00000 509.00000
533.00000 957.00000
944.00000 838.00000
926.00000 1003.00000
1033.00000 1346.00000
894.00000 1838.00000
1195.00000 1926.00000
1489.00000 1834.00000
1754.00000 1655.00000
2011.00000 1465.00000
2261.00000 1266.00000
2532.00000 1125.00000
2545.00000 1034.00000
2251.00000 881.00000
1971.00000 702.00000
1679.00000 545.00000
1354.00000 503.00000
1022.00000 501.00000
709.00000 609.00000
IMAGE=gibbus_9.92.JPG
ID=7 
SCALE=0.003455
LM=32
221.00000 1307.00000
636.00000 1832.00000
825.00000 1898.00000
572.00000 2001.00000
747.00000 2084.00000
1355.00000 2359.00000
2386.00000 1695.00000
2992.00000 2116.00000
2960.00000 1703.00000
3092.00000 1314.00000
2405.00000 1502.00000
1722.00000 1036.00000
1597.00000 997.00000
1472.00000 976.00000
578.00000 1408.00000
935.00000 1378.00000
921.00000 1499.00000
957.00000 1836.00000
901.00000 2368.00000
1210.00000 2422.00000
1503.00000 2316.00000
1773.00000 2153.00000
2030.00000 1969.00000
2281.00000 1781.00000
2553.00000 1661.00000
2578.00000 1561.00000
2285.00000 1392.00000
2005.00000 1174.00000
1702.00000 999.00000
1357.00000 924.00000
1004.00000 941.00000
694.00000 1108.00000
IMAGE=platessus_10.44.JPG
ID=8 
SCALE=0.003640
LM=32
581.00000 1084.00000
990.00000 1353.00000
1168.00000 1358.00000
999.00000 1506.00000
1130.00000 1514.00000
1721.00000 1568.00000
2320.00000 805.00000
2869.00000 1058.00000
2758.00000 682.00000
2704.00000 379.00000
2269.00000 685.00000
1631.00000 527.00000
1525.00000 527.00000
1445.00000 541.00000
878.00000 999.00000
1168.00000 907.00000
1182.00000 1013.00000
1298.00000 1275.00000
1325.00000 1653.00000
1570.00000 1636.00000
1785.00000 1511.00000
1948.00000 1318.00000
2109.00000 1123.00000
2239.00000 907.00000
2434.00000 771.00000
2400.00000 700.00000
2149.00000 646.00000
1897.00000 585.00000
1645.00000 523.00000
1393.00000 545.00000
1151.00000 632.00000
928.00000 763.00000
IMAGE=platessus_10.59.JPG
ID=9 
SCALE=0.005015
LM=32
354.00000 996.00000
730.00000 1390.00000
887.00000 1438.00000
663.00000 1519.00000
826.00000 1598.00000
1472.00000 1817.00000
2372.00000 1205.00000
3041.00000 1559.00000
2965.00000 1136.00000
2997.00000 726.00000
2330.00000 1003.00000
1696.00000 675.00000
1547.00000 661.00000
1463.00000 637.00000
636.00000 972.00000
1047.00000 955.00000
1019.00000 1076.00000
1146.00000 1339.00000
980.00000 1773.00000
1259.00000 1866.00000
1535.00000 1777.00000
1790.00000 1627.00000
2025.00000 1446.00000
2267.00000 1275.00000
2528.00000 1159.00000
2551.00000 1072.00000
2251.00000 975.00000
1983.00000 807.00000
1699.00000 671.00000
1388.00000 624.00000
1074.00000 659.00000
769.00000 738.00000
IMAGE=platessus_11.56.JPG
ID=10 
SCALE=0.004218
LM=32
485.00000 1131.00000
798.00000 1537.00000
929.00000 1610.00000
717.00000 1668.00000
853.00000 1746.00000
1379.00000 2050.00000
2376.00000 1491.00000
2906.00000 1874.00000
2893.00000 1483.00000
2975.00000 1046.00000
2363.00000 1308.00000
1752.00000 925.00000
1646.00000 879.00000
1561.00000 858.00000
749.00000 1160.00000
1103.00000 1139.00000
1104.00000 1270.00000
1089.00000 1561.00000
998.00000 1953.00000
1255.00000 2068.00000
1529.00000 1995.00000
1776.00000 1854.00000
2018.00000 1704.00000
2265.00000 1565.00000
2525.00000 1449.00000
2528.00000 1331.00000
2233.00000 1266.00000
1986.00000 1092.00000
1740.00000 917.00000
1449.00000 838.00000
1146.00000 825.00000
870.00000 948.00000
IMAGE=platessus_13.25.JPG
ID=11 
SCALE=0.005478
LM=32
566.00000 1018.00000
1053.00000 1581.00000
1269.00000 1655.00000
978.00000 1774.00000
1183.00000 1851.00000
1896.00000 2146.00000
3066.00000 1348.00000
3771.00000 1826.00000
3765.00000 1295.00000
3951.00000 777.00000
3091.00000 1089.00000
2309.00000 522.00000
2160.00000 488.00000
2033.00000 469.00000
1006.00000 996.00000
1424.00000 871.00000
1410.00000 1043.00000
1480.00000 1517.00000
1396.00000 2132.00000
1760.00000 2188.00000
2111.00000 2078.00000
2412.00000 1866.00000
2692.00000 1627.00000
2965.00000 1380.00000
3320.00000 1285.00000
3318.00000 1170.00000
2973.00000 995.00000
2651.00000 736.00000
2305.00000 513.00000
1903.00000 454.00000
1507.00000 522.00000
1149.00000 711.00000
IMAGE=platessus_15.45.JPG
ID=12 
SCALE=0.004095
LM=32
586.00000 1375.00000
980.00000 1749.00000
1095.00000 1773.00000
945.00000 1877.00000
1065.00000 1890.00000
1625.00000 1998.00000
2339.00000 1348.00000
2934.00000 1612.00000
2769.00000 1200.00000
2793.00000 809.00000
2297.00000 1215.00000
1673.00000 997.00000
1565.00000 979.00000
1472.00000 982.00000
854.00000 1364.00000
1127.00000 1378.00000
1140.00000 1505.00000
1211.00000 1694.00000
1178.00000 2020.00000
1437.00000 2054.00000
1682.00000 1967.00000
1880.00000 1800.00000
2073.00000 1624.00000
2262.00000 1444.00000
2476.00000 1296.00000
2431.00000 1233.00000
2174.00000 1156.00000
1923.00000 1062.00000
1665.00000 992.00000
1397.00000 984.00000
1137.00000 1049.00000
893.00000 1160.00000
IMAGE=platessus_19.72.JPG
ID=13 
SCALE=0.008949
LM=32
188.00000 900.00000
672.00000 1411.00000
805.00000 1494.00000
613.00000 1546.00000
739.00000 1614.00000
1351.00000 1919.00000
2335.00000 1225.00000
2950.00000 1592.00000
2834.00000 1136.00000
2938.00000 669.00000
2342.00000 1045.00000
1595.00000 636.00000
1462.00000 652.00000
1367.00000 621.00000
471.00000 851.00000
905.00000 974.00000
900.00000 1135.00000
1021.00000 1440.00000
919.00000 1883.00000
1207.00000 1955.00000
1490.00000 1847.00000
1745.00000 1677.00000
2001.00000 1508.00000
2237.00000 1313.00000
2488.00000 1200.00000
2517.00000 1095.00000
2232.00000 963.00000
1952.00000 789.00000
1648.00000 657.00000
1334.00000 586.00000
1003.00000 596.00000
684.00000 671.00000
IMAGE=platessus_22.35.JPG
ID=14 
SCALE=0.008395
LM=32
198.00000 838.00000
555.00000 1375.00000
690.00000 1439.00000
467.00000 1506.00000
610.00000 1603.00000
1119.00000 1928.00000
2382.00000 1377.00000
3034.00000 1884.00000
2974.00000 1357.00000
3170.00000 865.00000
2411.00000 1183.00000
1641.00000 672.00000
1511.00000 652.00000
1408.00000 627.00000
553.00000 859.00000
888.00000 879.00000
894.00000 1040.00000
846.00000 1390.00000
683.00000 1792.00000
993.00000 1935.00000
1332.00000 1890.00000
1643.00000 1750.00000
1951.00000 1602.00000
2257.00000 1450.00000
2585.00000 1353.00000
2583.00000 1250.00000
2293.00000 1072.00000
2018.00000 870.00000
1718.00000 710.00000
1391.00000 612.00000
1054.00000 573.00000
720.00000 639.00000
IMAGE=platessus_22.55.JPG
ID=15 
SCALE=0.007763
LM=32
66.00000 641.00000
492.00000 1144.00000
597.00000 1203.00000
431.00000 1273.00000
553.00000 1329.00000
1134.00000 1620.00000
2500.00000 932.00000
3032.00000 1383.00000
2988.00000 905.00000
3103.00000 401.00000
2482.00000 750.00000
1479.00000 327.00000
1382.00000 326.00000
1287.00000 320.00000
351.00000 607.00000
764.00000 577.00000
752.00000 742.00000
782.00000 1080.00000
731.00000 1528.00000
1065.00000 1620.00000
1396.00000 1530.00000
1706.00000 1375.00000
2008.00000 1205.00000
2308.00000 1032.00000
2616.00000 901.00000
2606.00000 815.00000
2305.00000 608.00000
1964.00000 417.00000
1578.00000 335.00000
1185.00000 318.00000
805.00000 338.00000
436.00000 447.00000
IMAGE=platessus_26.47.JPG
ID=16 
SCALE=0.008927
LM=32
425.00000 1205.00000
747.00000 1650.00000
869.00000 1721.00000
672.00000 1744.00000
792.00000 1794.00000
1353.00000 2073.00000
2361.00000 1557.00000
2879.00000 1987.00000
2824.00000 1524.00000
2913.00000 1101.00000
2365.00000 1389.00000
1670.00000 1055.00000
1551.00000 1044.00000
1498.00000 1040.00000
758.00000 1246.00000
1018.00000 1404.00000
1036.00000 1531.00000
1074.00000 1681.00000
886.00000 1945.00000
1170.00000 2027.00000
1461.00000 2050.00000
1728.00000 1925.00000
1991.00000 1791.00000
2247.00000 1644.00000
2505.00000 1541.00000
2495.00000 1458.00000
2249.00000 1286.00000
1989.00000 1136.00000
1698.00000 1065.00000
1405.00000 998.00000
1106.00000 986.00000
827.00000 1084.00000
IMAGE=platessus_30.61.JPG
ID=17 
SCALE=0.012353
LM=32
126.00000 571.00000
355.00000 959.00000
528.00000 1086.00000
266.00000 1117.00000
429.00000 1223.00000
1005.00000 1547.00000
1703.00000 1023.00000
2136.00000 1371.00000
2143.00000 1038.00000
2287.00000 700.00000
1671.00000 801.00000
1315.00000 463.00000
1242.00000 370.00000
1164.00000 358.00000
431.00000 591.00000
755.00000 611.00000
717.00000 759.00000
766.00000 1047.00000
567.00000 1503.00000
806.00000 1545.00000
1040.00000 1528.00000
1239.00000 1391.00000
1426.00000 1236.00000
1618.00000 1086.00000
1844.00000 1003.00000
1828.00000 904.00000
1621.00000 785.00000
1469.00000 593.00000
1300.00000 417.00000
1077.00000 326.00000
835.00000 299.00000
598.00000 348.00000
IMAGE=platessus_5.17.JPG
ID=18 
SCALE=0.001999
LM=32
136.00000 601.00000
488.00000 1163.00000
684.00000 1252.00000
358.00000 1346.00000
565.00000 1451.00000
1191.00000 1828.00000
2263.00000 1272.00000
2928.00000 1839.00000
2930.00000 1361.00000
3070.00000 899.00000
2282.00000 1058.00000
1721.00000 554.00000
1592.00000 469.00000
1518.00000 408.00000
444.00000 608.00000
942.00000 684.00000
913.00000 859.00000
927.00000 1196.00000
787.00000 1810.00000
1096.00000 1861.00000
1392.00000 1757.00000
1665.00000 1600.00000
1941.00000 1448.00000
2216.00000 1296.00000
2497.00000 1278.00000
2486.00000 1158.00000
2220.00000 980.00000
1985.00000 723.00000
1710.00000 508.00000
1403.00000 344.00000
1062.00000 288.00000
736.00000 366.00000
IMAGE=platessus_6.49.JPG
ID=19 
SCALE=0.002511
LM=32
143.00000 1007.00000
573.00000 1571.00000
836.00000 1684.00000
488.00000 1760.00000
727.00000 1858.00000
1467.00000 2218.00000
2366.00000 1442.00000
3181.00000 1916.00000
3106.00000 1360.00000
3247.00000 904.00000
2390.00000 1156.00000
1765.00000 705.00000
1643.00000 630.00000
1542.00000 612.00000
500.00000 986.00000
945.00000 1027.00000
942.00000 1232.00000
1051.00000 1604.00000
1050.00000 2239.00000
1364.00000 2264.00000
1644.00000 2129.00000
1876.00000 1915.00000
2102.00000 1694.00000
2318.00000 1464.00000
2575.00000 1359.00000
2578.00000 1253.00000
2300.00000 1094.00000
2031.00000 884.00000
1756.00000 683.00000
1439.00000 583.00000
1098.00000 577.00000
777.00000 684.00000
IMAGE=platessus_6.86.JPG
ID=20 
SCALE=0.002283
LM=32
503.00000 1112.00000
959.00000 1606.00000
1165.00000 1678.00000
867.00000 1753.00000
1052.00000 1849.00000
1753.00000 2141.00000
2809.00000 1488.00000
3439.00000 1899.00000
3396.00000 1462.00000
3491.00000 1086.00000
2803.00000 1287.00000
2072.00000 839.00000
1926.00000 830.00000
1840.00000 811.00000
833.00000 1121.00000
1317.00000 1107.00000
1303.00000 1274.00000
1394.00000 1626.00000
1320.00000 2145.00000
1628.00000 2162.00000
1925.00000 2082.00000
2184.00000 1917.00000
2438.00000 1742.00000
2689.00000 1564.00000
2979.00000 1465.00000
2970.00000 1378.00000
2675.00000 1208.00000
2396.00000 1009.00000
2093.00000 848.00000
1764.00000 780.00000
1422.00000 767.00000
1094.00000 849.00000
IMAGE=platessus_9.4.jpg
ID=22 
SCALE=0.003156
LM=32
353.00000 1250.00000
756.00000 1644.00000
936.00000 1700.00000
713.00000 1786.00000
860.00000 1846.00000
1475.00000 2073.00000
2210.00000 1321.00000
2755.00000 1608.00000
2650.00000 1215.00000
2627.00000 842.00000
2175.00000 1145.00000
1597.00000 814.00000
1467.00000 810.00000
1381.00000 774.00000
651.00000 1188.00000
1015.00000 1158.00000
1011.00000 1290.00000
1103.00000 1626.00000
1083.00000 2076.00000
1352.00000 2111.00000
1594.00000 1991.00000
1778.00000 1787.00000
1966.00000 1588.00000
2154.00000 1387.00000
2384.00000 1283.00000
2359.00000 1187.00000
2092.00000 1092.00000
1845.00000 934.00000
1587.00000 805.00000
1304.00000 765.00000
1018.00000 824.00000
775.00000 967.00000
IMAGE=sp._12.40.jpg
ID=23 
SCALE=0.005263
LM=32
849.00000 1348.00000
1336.00000 1774.00000
1493.00000 1808.00000
1293.00000 1935.00000
1452.00000 1970.00000
2087.00000 2184.00000
2825.00000 1326.00000
3256.00000 1543.00000
3167.00000 1181.00000
3136.00000 819.00000
2819.00000 1163.00000
2168.00000 811.00000
2043.00000 792.00000
1937.00000 792.00000
1150.00000 1261.00000
1524.00000 1180.00000
1545.00000 1321.00000
1666.00000 1679.00000
1699.00000 2207.00000
1974.00000 2214.00000
2215.00000 2080.00000
2399.00000 1874.00000
2574.00000 1660.00000
2745.00000 1444.00000
2960.00000 1272.00000
2938.00000 1178.00000
2667.00000 1061.00000
2400.00000 913.00000
2119.00000 795.00000
1816.00000 784.00000
1518.00000 851.00000
1265.00000 1017.00000
IMAGE=sp_12.04.JPG
ID=24 
SCALE=0.005116
LM=32
142.00000 563.00000
476.00000 1255.00000
680.00000 1333.00000
387.00000 1460.00000
584.00000 1515.00000
1183.00000 1914.00000
2498.00000 1224.00000
3107.00000 1836.00000
3132.00000 1249.00000
3262.00000 662.00000
2498.00000 1001.00000
1739.00000 370.00000
1596.00000 337.00000
1464.00000 296.00000
468.00000 565.00000
864.00000 666.00000
835.00000 809.00000
921.00000 1201.00000
758.00000 1861.00000
1097.00000 1932.00000
1430.00000 1842.00000
1743.00000 1694.00000
2052.00000 1537.00000
2340.00000 1346.00000
2660.00000 1217.00000
2670.00000 1094.00000
2377.00000 881.00000
2096.00000 614.00000
1780.00000 391.00000
1411.00000 284.00000
1029.00000 223.00000
660.00000 303.00000
IMAGE=sp_15.11.JPG
ID=25 
SCALE=0.004661
LM=32
144.00000 860.00000
554.00000 1434.00000
736.00000 1523.00000
450.00000 1599.00000
631.00000 1709.00000
1415.00000 2036.00000
2556.00000 1369.00000
3247.00000 1855.00000
3194.00000 1287.00000
3258.00000 838.00000
2557.00000 1106.00000
1812.00000 632.00000
1654.00000 596.00000
1534.00000 548.00000
553.00000 894.00000
879.00000 871.00000
900.00000 1072.00000
966.00000 1445.00000
843.00000 1988.00000
1200.00000 2073.00000
1542.00000 1985.00000
1865.00000 1811.00000
2177.00000 1621.00000
2485.00000 1422.00000
2806.00000 1316.00000
2778.00000 1191.00000
2468.00000 1020.00000
2153.00000 800.00000
1812.00000 623.00000
1442.00000 537.00000
1058.00000 538.00000
685.00000 627.00000
IMAGE=sp_20.30.JPG
ID=26 
SCALE=0.006672
LM=32
174.00000 910.00000
635.00000 1409.00000
808.00000 1441.00000
592.00000 1530.00000
765.00000 1566.00000
1326.00000 1757.00000
2489.00000 1221.00000
3160.00000 1614.00000
3061.00000 1130.00000
3176.00000 729.00000
2548.00000 1042.00000
1655.00000 571.00000
1498.00000 561.00000
1448.00000 552.00000
487.00000 845.00000
917.00000 809.00000
885.00000 1009.00000
977.00000 1329.00000
996.00000 1751.00000
1302.00000 1768.00000
1590.00000 1675.00000
1871.00000 1554.00000
2155.00000 1441.00000
2411.00000 1273.00000
2690.00000 1190.00000
2678.00000 1069.00000
2385.00000 900.00000
2083.00000 715.00000
1750.00000 590.00000
1403.00000 526.00000
1049.00000 492.00000
716.00000 606.00000
IMAGE=sp_28.96.JPG
ID=27 
SCALE=0.009559
LM=32
321.00000 598.00000
526.00000 1077.00000
681.00000 1233.00000
377.00000 1246.00000
543.00000 1367.00000
1133.00000 1892.00000
2017.00000 1349.00000
2687.00000 1838.00000
2658.00000 1331.00000
2811.00000 943.00000
2165.00000 1083.00000
1826.00000 583.00000
1737.00000 508.00000
1676.00000 447.00000
604.00000 618.00000
1048.00000 714.00000
981.00000 885.00000
1011.00000 1259.00000
649.00000 1844.00000
941.00000 1923.00000
1237.00000 1841.00000
1517.00000 1708.00000
1782.00000 1547.00000
2018.00000 1346.00000
2308.00000 1303.00000
2310.00000 1201.00000
2123.00000 962.00000
1964.00000 683.00000
1784.00000 431.00000
1490.00000 300.00000
1175.00000 279.00000
935.00000 466.00000
IMAGE=sp_4.02.JPG
ID=28 
SCALE=0.001414
LM=32
642.00000 791.00000
992.00000 1156.00000
1148.00000 1255.00000
902.00000 1304.00000
1040.00000 1380.00000
1590.00000 1595.00000
2130.00000 1116.00000
2737.00000 1350.00000
2693.00000 988.00000
2712.00000 658.00000
2065.00000 796.00000
1756.00000 588.00000
1654.00000 537.00000
1589.00000 506.00000
871.00000 776.00000
1245.00000 806.00000
1231.00000 969.00000
1359.00000 1190.00000
1290.00000 1656.00000
1514.00000 1633.00000
1715.00000 1537.00000
1889.00000 1392.00000
2050.00000 1235.00000
2161.00000 1038.00000
2373.00000 1025.00000
2398.00000 915.00000
2140.00000 923.00000
1995.00000 726.00000
1788.00000 571.00000
1553.00000 492.00000
1294.00000 481.00000
1054.00000 556.00000
IMAGE=sp_6.11.JPG
ID=29 
SCALE=0.002644
LM=32
826.00000 1551.00000
1128.00000 1782.00000
1261.00000 1840.00000
1071.00000 1911.00000
1204.00000 1959.00000
1632.00000 2089.00000
2056.00000 1619.00000
2599.00000 1723.00000
2522.00000 1461.00000
2525.00000 1197.00000
2081.00000 1402.00000
1704.00000 1212.00000
1630.00000 1192.00000
1575.00000 1185.00000
1013.00000 1507.00000
1322.00000 1454.00000
1326.00000 1561.00000
1419.00000 1751.00000
1423.00000 2159.00000
1602.00000 2113.00000
1754.00000 2006.00000
1866.00000 1856.00000
1988.00000 1715.00000
2099.00000 1564.00000
2257.00000 1517.00000
2242.00000 1439.00000
2036.00000 1380.00000
1824.00000 1288.00000
1653.00000 1185.00000
1425.00000 1185.00000
1210.00000 1265.00000
1037.00000 1415.00000
IMAGE=sp_6.23.JPG
ID=30 
SCALE=0.003555
LM=32
297.00000 1150.00000
727.00000 1552.00000
944.00000 1665.00000
620.00000 1764.00000
820.00000 1842.00000
1478.00000 2087.00000
2370.00000 1335.00000
3038.00000 1707.00000
2991.00000 1262.00000
3022.00000 846.00000
2354.00000 1136.00000
1733.00000 744.00000
1625.00000 679.00000
1546.00000 673.00000
609.00000 1073.00000
1072.00000 1051.00000
1056.00000 1199.00000
1147.00000 1570.00000
1018.00000 2148.00000
1327.00000 2159.00000
1603.00000 2019.00000
1853.00000 1838.00000
2087.00000 1636.00000
2301.00000 1412.00000
2588.00000 1312.00000
2551.00000 1206.00000
2277.00000 1067.00000
1992.00000 889.00000
1747.00000 708.00000
1439.00000 645.00000
1103.00000 652.00000
803.00000 782.00000
IMAGE=sp_6.39.JPG
ID=31 
SCALE=0.002497
LM=32
240.00000 811.00000
605.00000 1315.00000
782.00000 1401.00000
487.00000 1441.00000
643.00000 1550.00000
1258.00000 1880.00000
2244.00000 1302.00000
2864.00000 1795.00000
2842.00000 1318.00000
2978.00000 909.00000
2290.00000 1111.00000
1714.00000 631.00000
1592.00000 578.00000
1525.00000 532.00000
542.00000 784.00000
991.00000 808.00000
955.00000 931.00000
1002.00000 1325.00000
807.00000 1869.00000
1112.00000 1933.00000
1402.00000 1835.00000
1686.00000 1697.00000
1953.00000 1526.00000
2206.00000 1337.00000
2468.00000 1331.00000
2443.00000 1202.00000
2193.00000 1022.00000
1949.00000 811.00000
1700.00000 613.00000
1433.00000 474.00000
1114.00000 435.00000
828.00000 529.00000
IMAGE=sp_6.59 (2).JPG
ID=32 
SCALE=0.002427
LM=32
188.00000 1465.00000
671.00000 1713.00000
877.00000 1688.00000
667.00000 1880.00000
849.00000 1901.00000
1471.00000 1942.00000
1941.00000 1040.00000
2654.00000 1112.00000
2447.00000 774.00000
2331.00000 426.00000
1818.00000 835.00000
1225.00000 712.00000
1125.00000 730.00000
1051.00000 730.00000
449.00000 1336.00000
767.00000 1188.00000
796.00000 1312.00000
988.00000 1579.00000
1088.00000 2097.00000
1359.00000 2032.00000
1554.00000 1843.00000
1698.00000 1605.00000
1822.00000 1356.00000
1921.00000 1096.00000
2134.00000 928.00000
2070.00000 840.00000
1790.00000 827.00000
1520.00000 752.00000
1242.00000 709.00000
963.00000 730.00000
710.00000 852.00000
502.00000 1041.00000
IMAGE=sp_6.59.JPG
ID=33 
SCALE=0.002914
LM=32
731.00000 932.00000
942.00000 1342.00000
1090.00000 1430.00000
879.00000 1493.00000
1023.00000 1562.00000
1451.00000 1804.00000
2166.00000 1339.00000
2617.00000 1717.00000
2631.00000 1386.00000
2739.00000 1077.00000
2202.00000 1217.00000
1783.00000 850.00000
1715.00000 797.00000
1659.00000 780.00000
970.00000 953.00000
1263.00000 1043.00000
1248.00000 1138.00000
1245.00000 1377.00000
1154.00000 1821.00000
1368.00000 1837.00000
1568.00000 1761.00000
1746.00000 1640.00000
1919.00000 1513.00000
2094.00000 1388.00000
2301.00000 1346.00000
2299.00000 1266.00000
2119.00000 1139.00000
1954.00000 992.00000
1791.00000 844.00000
1587.00000 762.00000
1369.00000 728.00000
1153.00000 772.00000
IMAGE=sp_6.99.JPG
ID=34 
SCALE=0.003537
LM=32
98.00000 1368.00000
597.00000 1643.00000
818.00000 1650.00000
580.00000 1829.00000
800.00000 1838.00000
1396.00000 1909.00000
1945.00000 970.00000
2619.00000 1116.00000
2454.00000 740.00000
2358.00000 382.00000
1902.00000 810.00000
1225.00000 636.00000
1093.00000 674.00000
1024.00000 673.00000
392.00000 1233.00000
699.00000 1108.00000
738.00000 1272.00000
958.00000 1496.00000
1082.00000 2036.00000
1337.00000 1951.00000
1534.00000 1761.00000
1668.00000 1518.00000
1803.00000 1276.00000
1912.00000 1020.00000
2141.00000 917.00000
2081.00000 806.00000
1792.00000 786.00000
1503.00000 703.00000
1220.00000 625.00000
954.00000 664.00000
669.00000 759.00000
446.00000 957.00000
IMAGE=sp_7.18.JPG
ID=35 
SCALE=0.002932
LM=32
526.00000 779.00000
733.00000 1230.00000
896.00000 1311.00000
642.00000 1383.00000
791.00000 1454.00000
1239.00000 1749.00000
2053.00000 1348.00000
2554.00000 1706.00000
2582.00000 1361.00000
2651.00000 1063.00000
2102.00000 1165.00000
1709.00000 758.00000
1626.00000 717.00000
1552.00000 687.00000
732.00000 785.00000
1116.00000 850.00000
1087.00000 974.00000
1103.00000 1274.00000
857.00000 1718.00000
1098.00000 1785.00000
1341.00000 1724.00000
1571.00000 1624.00000
1787.00000 1498.00000
2001.00000 1371.00000
2249.00000 1333.00000
2244.00000 1246.00000
2046.00000 1094.00000
1866.00000 902.00000
1662.00000 736.00000
1431.00000 613.00000
1170.00000 585.00000
933.00000 688.00000
IMAGE=sp_7.43.JPG
ID=36 
SCALE=0.004577
LM=32
801.00000 1247.00000
1076.00000 1498.00000
1215.00000 1505.00000
1043.00000 1610.00000
1177.00000 1638.00000
1553.00000 1727.00000
1976.00000 1286.00000
2416.00000 1374.00000
2370.00000 1142.00000
2335.00000 914.00000
1962.00000 1111.00000
1634.00000 948.00000
1555.00000 951.00000
1510.00000 953.00000
952.00000 1208.00000
1291.00000 1153.00000
1290.00000 1263.00000
1345.00000 1436.00000
1325.00000 1786.00000
1493.00000 1760.00000
1637.00000 1672.00000
1760.00000 1554.00000
1870.00000 1426.00000
1974.00000 1291.00000
2120.00000 1208.00000
2097.00000 1150.00000
1945.00000 1104.00000
1791.00000 1023.00000
1634.00000 947.00000
1464.00000 930.00000
1291.00000 948.00000
1138.00000 1013.00000
IMAGE=sp_7.65.JPG
ID=37 
SCALE=0.004627
LM=32
428.00000 998.00000
792.00000 1434.00000
965.00000 1496.00000
726.00000 1592.00000
896.00000 1675.00000
1422.00000 1967.00000
2363.00000 1371.00000
2860.00000 1787.00000
2884.00000 1376.00000
3012.00000 996.00000
2393.00000 1233.00000
1787.00000 798.00000
1638.00000 709.00000
1533.00000 701.00000
699.00000 955.00000
1127.00000 969.00000
1099.00000 1103.00000
1147.00000 1441.00000
945.00000 1943.00000
1228.00000 2020.00000
1511.00000 1945.00000
1774.00000 1815.00000
2016.00000 1650.00000
2250.00000 1474.00000
2523.00000 1370.00000
2526.00000 1282.00000
2296.00000 1099.00000
2071.00000 911.00000
1802.00000 794.00000
1522.00000 706.00000
1234.00000 647.00000
947.00000 708.00000
IMAGE=sp_7.98.JPG
ID=38 
SCALE=0.003175
LM=32
480.00000 1071.00000
864.00000 1481.00000
1043.00000 1550.00000
777.00000 1626.00000
969.00000 1723.00000
1494.00000 1954.00000
2431.00000 1311.00000
2976.00000 1699.00000
2952.00000 1283.00000
3034.00000 913.00000
2412.00000 1152.00000
1790.00000 758.00000
1680.00000 751.00000
1617.00000 732.00000
788.00000 1052.00000
1139.00000 1040.00000
1121.00000 1163.00000
1187.00000 1465.00000
1063.00000 1970.00000
1350.00000 1979.00000
1624.00000 1908.00000
1865.00000 1756.00000
2087.00000 1576.00000
2310.00000 1394.00000
2578.00000 1302.00000
2543.00000 1208.00000
2296.00000 1065.00000
2061.00000 888.00000
1804.00000 748.00000
1535.00000 672.00000
1243.00000 685.00000
966.00000 777.00000
IMAGE=sp_8.33.JPG
ID=39 
SCALE=0.003436
